# Supplementary material for: A resource from 3D electron microscopy of hippocampal neuropil for user training and tool development
Source: Sci Data. 2015 Sep 1;2:150046. doi: 10.1038/sdata.2015.46 (PMC4555877; doi:10.1038/sdata.2015.46)
Supplement: Supplementary file 1 [file sdata201546-isa1.zip]

Archive with 3 entries (3 files):
- i_Investigation.txt
- s_study_Harris.txt
- a_assay_Harris.txt
