# Supplementary material for: A resource from 3D electron microscopy of hippocampal neuropil for user training and tool development
Source: Sci Data. 2015 Sep 1;2:150046. doi: 10.1038/sdata.2015.46 (PMC4555877; doi:10.1038/sdata.2015.46)
Supplement: Supplementary file 1 [file sdata201546-isa1.zip › s_study_Harris.txt]

Source Name	Characteristics[organism]	Term Source REF	Term Accession Number	Characteristics[development stage]	Term Source REF	Term Accession Number	Characteristics[sex]	Term Source REF	Term Accession Number	Characteristics[organism part]	Term Source REF	Term Accession Number	Protocol REF	Sample Name
Long-Evans strain rat	Rattus norvegicus	NCBITAXON	10116	adult organism	UBERON	UBERON:0007023	male	PATO	PATO:0000384	hippocampal formation	UBERON	UBERON_0002421	Tissue source and processing	spine
Long-Evans strain rat	Rattus norvegicus	NCBITAXON	10116	adult organism	UBERON	UBERON:0007023	male	PATO	PATO:0000384	hippocampal formation	UBERON	UBERON_0002421	Tissue source and processing	oblique dendrite
Long-Evans strain rat	Rattus norvegicus	NCBITAXON	10116	adult organism	UBERON	UBERON:0007023	male	PATO	PATO:0000384	hippocampal formation	UBERON	UBERON_0002421	Tissue source and processing	apical dendrite
