# Supplementary material for: A resource from 3D electron microscopy of hippocampal neuropil for user training and tool development
Source: Sci Data. 2015 Sep 1;2:150046. doi: 10.1038/sdata.2015.46 (PMC4555877; doi:10.1038/sdata.2015.46)
Supplement: Supplementary file 1 [file sdata201546-isa1.zip › a_assay_Harris.txt]

Sample Name	Protocol REF	Parameter Value[electron microscope]	Parameter Value[electron microscope manufacturer]	Comment[number of image sections]	Parameter Value[section thickness]	Unit	Term Source REF	Term Accession Number	Assay Name	Raw Data File	Comment [Data Repository]	Comment [Data Record Accession]	Comment [Data Record URI]	Protocol REF	Derived Data File	Comment [Data Repository]	Comment [Data Record Accession]	Comment [Data Record URI]
spine	Electron microscopy	JEOL 1200EX or 1230 electron microscope	JEOL, Peabody, MA	60	59	nanometer	UO	UO:0000018	k24	spine_volume.tar.gz	Open Connectome Project	doi:10.7281/T11Z429Q	http://openconnecto.me/harrisdata/spine_volume.tar.gz	Using Reconstruct to perform 3DEM analyses	T11Z429Q	Open Connectome Project	doi:10.7281/T11Z429Q	http://dx.doi.org/10.7281/T11Z429Q
oblique dendrite	Electron microscopy	JEOL 1200EX or 1230 electron microscope	JEOL, Peabody, MA	91	49	nanometer	UO	UO:0000018	R34CA1-B_S12	oblique_volume.tar.gz	Open Connectome Project	doi:10.7281/T11Z429Q	http://openconnecto.me/harrisdata/oblique_volume.tar.gz	Using Reconstruct to perform 3DEM analyses	T11Z429Q	Open Connectome Project	doi:10.7281/T11Z429Q	http://dx.doi.org/10.7281/T11Z429Q
apical dendrite	Electron microscopy	JEOL 1200EX or 1230 electron microscope	JEOL, Peabody, MA	194	49	nanometer	UO	UO:0000018	R34CA1-B_S12	apical_volume.tar.gz	Open Connectome Project	doi:10.7281/T11Z429Q	http://openconnecto.me/harrisdata/apical_volume.tar.gz	Using Reconstruct to perform 3DEM analyses	T11Z429Q	Open Connectome Project	doi:10.7281/T11Z429Q	http://dx.doi.org/10.7281/T11Z429Q
